# Supplementary material for: Pathways-Driven Sparse Regression Identifies Pathways and Genes Associated with High-Density Lipoprotein Cholesterol in Two Asian Cohorts
Source: PLoS Genet. 2013 Nov 21;9(11):e1003939. doi: 10.1371/journal.pgen.1003939 (PMC3836716; doi:10.1371/journal.pgen.1003939)
Supplement: Table S1 — SP2 extended pathway ranks. (TXT) [file pgen.1003939.s002.txt]

TABLE S1: SP2 EXTENDED PATHWAY RANKINGS
Rank	KEGG pathway name	pi^path	Size	Top 100 genes in pathway
1	Toll Like Receptor Signaling Pathway	0.254	766	TIRAP TLR2 RAC1 AKT1 IFNAR1 IFNAR2 CD80 IL12A IL12B PIK3R1 MAPK10 MAPK13
2	Jak Stat Signaling Pathway	0.179	1447	IL19 IL15RA PIAS2 PIAS1 CREBBP CBLB IL5RA AKT1 TPO IFNGR1 IFNAR1 IFNAR2 IL12A IL12B IL10RB PIK3R1 IL2RA PRLR
3	Ubiquitin Mediated Proteolysis	0.165	1603	CUL2 PIAS2 PIAS1 CBLB SMURF1 UBE2E2 RFWD2 NEDD4L UBE4B PARK2
4	Dilated Cardiomyopathy	0.103	3054	ADCY3 ADCY1 ADCY2 ADCY8 TGFB3 TGFB2 PRKACB CACNG3 RYR2 ITGA11 CACNB2 ITGB5 ITGB8 CACNA2D1 SLC8A1 ITGA1 ITGA2 CACNA2D3 CACNA1S LAMA2 ITGA9 ADCY9 CACNA1C
5	Cytokine Cytokine Receptor Interaction	0.100	2553	CX3CR1 PDGFRB IL1R1 IL5RA IL12A IL12B IL10RB IL19 TGFB3 TGFB2 IL15RA EGFR IL25 CSF1R CXCR5 TPO IFNGR1 IFNAR1 IFNAR2 IL2RA PRLR BMPR1B
6	Ecm Receptor Interaction	0.095	2271	SV2C ITGA11 ITGB5 ITGB8 COL4A4 COL4A2 COL4A1 ITGA1 ITGA2 LAMA2 LAMA1 VWF ITGA9
7	Arginine And Proline Metabolism	0.091	432	ALDH1B1 ALDH9A1 NOS1
8	Parkinsons Disease	0.090	1320	PARK2
9	Hypertrophic Cardiomyopathy Hcm	0.088	2819	TGFB3 TGFB2 CACNG3 RYR2 ITGA11 CACNB2 ITGB5 ITGB8 CACNA2D1 SLC8A1 ITGA1 ITGA2 CACNA2D3 CACNA1S LAMA2 ITGA9 CACNA1C
10	Small Cell Lung Cancer	0.068	1808	FHIT AKT1 RXRG PIAS2 PIAS1 PIK3R1 COL4A4 COL4A2 COL4A1 ITGA2 LAMA2 LAMA1
11	Natural Killer Cell Mediated Cytotoxicity	0.067	1781	HLA-C KRAS RAC1 VAV3 VAV2 PLCG2 IFNGR1 PRKCA IFNAR1 PRKCB IFNAR2 PPP3R1 NFATC2 PIK3R1 NFATC1
12	T Cell Receptor Signaling Pathway	0.065	1541	KRAS VAV3 VAV2 CBLB AKT1 PAK7 PPP3R1 NFATC2 PIK3R1 NFATC1 MAPK13
13	Tgf Beta Signaling Pathway	0.065	947	TGFB3 TGFB2 CREBBP SMURF1 BMPR1B
14	Olfactory Transduction	0.065	2497	PDE1C CALML3 ADCY3 PRKG1 PRKACB
15	Arrhythmogenic Right Ventricular Cardiomyopathy Arvc	0.063	3726	CACNG3 CTNNA3 CTNNA2 RYR2 ITGA11 CACNB2 ITGB5 TCF7L1 ITGB8 CACNA2D1 SLC8A1 ITGA1 ITGA2 CACNA2D3 CACNA1S LAMA2 ITGA9 CACNA1C
16	Ppar Signaling Pathway	0.062	758	RXRG
17	Taste Transduction	0.062	941	ADCY8 PRKACB PDE1A CACNA1B
18	Type I Diabetes Mellitus	0.060	776	HLA-C CD80 IL12A IL12B
19	Ribosome	0.057	261
20	Terpenoid Backbone Biosynthesis	0.056	147
21	Neuroactive Ligand Receptor Interaction	0.053	5745	GRIN3A PRLR
22	Regulation Of Actin Cytoskeleton	0.053	3803	PDGFRB ITGA11 KRAS RAC1 EGFR ITGB5 ITGB8 VAV3 ITGA1 ITGA2 VAV2 ITGA9 PAK7 PIK3R1
23	Mismatch Repair	0.053	222
24	Cell Adhesion Molecules Cams	0.053	3977	HLA-C ITGB8 ITGA9 CD80
25	Maturity Onset Diabetes Of The Young	0.053	239
26	Butanoate Metabolism	0.052	383	ALDH1B1 ALDH9A1
27	Purine Metabolism	0.052	3224	ADCY3 FHIT ADCY1 ADCY2 ADCY8 PDE1C PDE1A ADCY9
28	P53 Signaling Pathway	0.052	598	RFWD2
29	Dorso Ventral Axis Formation	0.050	581	KRAS EGFR
30	Basal Cell Carcinoma	0.049	589	TCF7L1
31	Metabolism Of Xenobiotics By Cytochrome P450	0.047	843	MGST3
32	Focal Adhesion	0.046	4581	PDGFRB ITGA11 RAC1 LAMA2 LAMA1 MAPK10 EGFR ITGB5 ITGB8 VAV3 ITGA1 ITGA2 VAV2 ITGA9 AKT1 PAK7 PRKCA PRKCB IGF1R PIK3R1 COL4A4 COL4A2 COL4A1 VWF
33	Drug Metabolism Cytochrome P450	0.045	878	MGST3
34	Glycosphingolipid Biosynthesis Globo Series	0.044	236
35	Thyroid Cancer	0.043	391	TCF7L1 KRAS RXRG
36	B Cell Receptor Signaling Pathway	0.043	1303	AKT1 PRKCB PPP3R1 KRAS RAC1 NFATC2 PIK3R1 NFATC1 VAV3 VAV2 PLCG2
37	Arachidonic Acid Metabolism	0.042	754
38	Rna Degradation	0.042	422
39	Viral Myocarditis	0.037	1117	HLA-C CD80 RAC1 LAMA2
40	Biosynthesis Of Unsaturated Fatty Acids	0.037	261
41	Limonene And Pinene Degradation	0.036	138	ALDH1B1 ALDH9A1
42	Spliceosome	0.036	676
43	Lysine Degradation	0.035	406	ALDH1B1 ALDH9A1
44	Base Excision Repair	0.035	275
45	Leishmania Infection	0.032	696	TLR2 TGFB3 TGFB2 IFNGR1 PRKCB IL12A IL12B MAPK13
46	Primary Immunodeficiency	0.032	295
47	Dna Replication	0.032	262
48	Axon Guidance	0.031	4198	KRAS RAC1 PAK7 PPP3R1 NFATC2 NFATC1
49	Melanogenesis	0.031	1835	ADCY3 ADCY1 ADCY2 ADCY8 PRKACB KRAS CREBBP PLCB4 PLCB1 PRKCA PRKCB TCF7L1 CALML3 ADCY9
50	Glycosphingolipid Biosynthesis Lacto And Neolacto Series	0.031	377
