# Supplementary material for: Pathways-Driven Sparse Regression Identifies Pathways and Genes Associated with High-Density Lipoprotein Cholesterol in Two Asian Cohorts
Source: PLoS Genet. 2013 Nov 21;9(11):e1003939. doi: 10.1371/journal.pgen.1003939 (PMC3836716; doi:10.1371/journal.pgen.1003939)
Supplement: Table S2 — SP2 extended gene ranks. (TXT) [file pgen.1003939.s003.txt]

TABLE S2: SP2 EXTENDED GENE RANKINGS

rank	gene			pi^gene
1.      IFNAR1          0.33
2.      IL12B           0.30
3.      PIAS2           0.30
4.      TIRAP           0.22
5.      RAC1            0.21
6.      LAMA2           0.19
7.      ADCY2           0.19
8.      PIK3R1          0.19
9.      PARK2           0.19
10.     IL2RA           0.19
11.     PRKCA           0.19
12.     ITGB8           0.18
13.     TCF7L1          0.18
14.     CD80            0.18
15.     GRIN3A          0.18
16.     PRKCB           0.18
17.     CACNA1C         0.17
18.     TGFB3           0.16
19.     PRKACB          0.16
20.     KRAS            0.16
21.     VAV3            0.16
22.     IL5RA           0.15
23.     ITGA1           0.15
24.     VAV2            0.15
25.     EGFR            0.14
26.     TPO             0.14
27.     CACNA2D3		0.14
28.     RYR2            0.14
29.     NOS1            0.14
30.     RFWD2           0.13
31.     PLCG2           0.13
32.     ADCY8           0.13
33.     UBE2E2          0.13
34.     NEDD4L          0.13
35.     TLR2            0.13
36.     PIAS1           0.12
37.     ITGA9           0.12
38.     IL15RA          0.12
39.     IGF1R           0.12
40.     CACNB2          0.12
41.     IL12A           0.12
42.     IL25            0.12
43.     ADCY9           0.12
44.     MAPK10          0.12
45.     AKT1            0.12
46.     PDE1C           0.11
47.     NFATC1          0.11
48.     PLCB1           0.11
49.     CACNA1B         0.11
50.     RXRG            0.11
51.     IFNAR2          0.11
52.     MAPK13          0.11
53.     FHIT            0.11
54.     CACNA2D1        0.11
55.     SMURF1          0.11
56.     ADCY3           0.11
57.     PRLR            0.11
58.     COL4A1          0.11
59.     BMPR1B          0.11
60.     ITGB5           0.11
61.     CALML3          0.11
62.     PRKG1           0.10
63.     PAK7            0.10
64.     CSF1R           0.10
65.     IL1R1           0.10
66.     SLC8A1          0.10
67.     LAMA1           0.10
68.     CACNA1S         0.10
69.     PDGFRB          0.10
70.     CXCR5           0.10
71.     UBE4B           0.10
72.     NFATC2          0.10
73.     ALDH1B1         0.10
74.     CTNNA2          0.09
75.     CACNG3          0.09
76.     ADCY1           0.09
77.     ITPR1           0.09
78.     CREBBP          0.09
79.     PLCB4           0.09
80.     CTNNA3          0.09
81.     ITPR2           0.09
82.     IFNGR1          0.09
83.     COL4A4          0.09
84.     ALDH9A1         0.09
85.     TGFB2           0.09
86.     VWF             0.09
87.     PPP3R1          0.09
88.     HLA-C           0.09
89.     COL4A2          0.09
90.     ITGA2           0.09
91.     CUL2            0.08
92.     IL10RB          0.08
93.     SV2C            0.08
94.     CX3CR1          0.08
95.     PDE1A           0.08
96.     CBLB            0.08
97.     IL19            0.08
98.     MGST3           0.08
99.     HADHB           0.08
100.    ITGA11          0.08
