# Supplementary material for: Pathways-Driven Sparse Regression Identifies Pathways and Genes Associated with High-Density Lipoprotein Cholesterol in Two Asian Cohorts
Source: PLoS Genet. 2013 Nov 21;9(11):e1003939. doi: 10.1371/journal.pgen.1003939 (PMC3836716; doi:10.1371/journal.pgen.1003939)
Supplement: Table S3 — SiMES extended pathway ranks. (TXT) [file pgen.1003939.s004.txt]

TABLE S3: SIMES EXTENDED PATHWAY RANKINGS
Rank	KEGG pathway name	pi^path	Size	Top 100 genes in pathway
1	Oxidative Phosphorylation	0.314	871	ATP12A COX6B2 PPA2 UQCRQ NDUFS4 ATP5J NDUFA10 NDUFA4 NDUFA9 SDHB SDHC ATP6V0A4
2	Terpenoid Backbone Biosynthesis	0.260	158	DHDDS PMVK PDSS2 HMGCS2
3	Regulation Of Autophagy	0.183	215	ATG7 GABARAPL1
4	Glycerolipid Metabolism	0.095	1074	ALDH7A1 ALDH1B1 GPAM DGKB DGKD DGKG DGKH DGKI ALDH2 LIPC
5	Dilated Cardiomyopathy	0.078	3177	ADCY1 ADCY2 ADCY8 CACNG3 ADRB1 SGCG SGCD RYR2 ITGA11 CACNB2 ITGB1 ACTB CACNA2D1 SLC8A1 ITGA1 ITGA2 CACNA2D3 CACNA1S CACNA2D4 LAMA2 ITGA9 CACNA1C CACNA1D
6	Hypertrophic Cardiomyopathy Hcm	0.071	2932	PRKAG2 CACNG3 SGCG SGCD RYR2 ITGA11 CACNB2 ITGB1 ACTB CACNA2D1 SLC8A1 ITGA1 ITGA2 CACNA2D3 CACNA1S CACNA2D4 LAMA2 ITGA9 CACNA1C CACNA1D
7	Ribosome	0.064	270	RPL3L RPL30
8	Glutathione Metabolism	0.055	389	MGST3 MGST1
9	Arrhythmogenic Right Ventricular Cardiomyopathy Arvc	0.053	3899	ACTN1 CACNG3 CTNNA3 CTNNA2 SGCG SGCD RYR2 ITGA11 CACNB2 ITGB1 ACTB CACNA2D1 SLC8A1 ITGA1 ITGA2 CACNA2D3 CACNA1S CACNA2D4 LAMA2 ITGA9 CACNA1C CACNA1D
10	T Cell Receptor Signaling Pathway	0.052	1624	IL10 MAP3K7 KRAS VAV3 MAP2K2 VAV2 VAV1 CBLB PAK7 PAK2 NCK2 PRKCQ PIK3R5 NFATC2 IL4 FYN
11	Cardiac Muscle Contraction	0.047	1952	UQCRQ CACNG3 RYR2 CACNB2 COX6B2 CACNA2D1 SLC8A1 CACNA2D3 CACNA1S CACNA2D4 CACNA1C CACNA1D
12	Biosynthesis Of Unsaturated Fatty Acids	0.047	282	SCD5
13	Lysosome	0.046	1322	LIPA SUMF1 ATP6V0A4
14	Apoptosis	0.044	954	CASP9 IL1R1 IRAK3 BCL2 PIK3R5
15	Pathogenic Escherichia Coli Infection	0.041	538	PRKCA NCK2 ITGB1 ACTB FYN
16	Metabolism Of Xenobiotics By Cytochrome P450	0.039	880	MGST3 MGST1
17	Drug Metabolism Cytochrome P450	0.038	910	MGST3 MGST1
18	Autoimmune Thyroid Disease	0.037	686	IL10 HLA-C IL4
19	Focal Adhesion	0.034	4787	ITGA11 LAMA2 CCND3 BCL2 MAPK10 FYN PDGFD EGFR ACTN1 ITGB1 VAV3 ITGA1 ITGA2 VAV2 VAV1 ITGA9 RAP1A PAK7 PAK2 PRKCA PRKCB IGF1R PIK3R5 ACTB
20	Leishmania Infection	0.034	718	IL10 MAP3K7 PRKCB ITGB1 IL4
21	Ppar Signaling Pathway	0.032	800	SCD5 HMGCS2
22	Rna Polymerase	0.031	193
23	Lysine Degradation	0.030	423	SETMAR ALDH7A1 ALDH1B1 ALDH2
24	Endocytosis	0.030	3436	EGFR HLA-C CBLB ADRB1 IGF1R NEDD4L
25	Glycosaminoglycan Biosynthesis Chondroitin Sulfate	0.029	727
26	Melanoma	0.028	1189	E2F3 PDGFD EGFR IGF1R KRAS PIK3R5 MAP2K2
27	Nucleotide Excision Repair	0.028	330
28	Prostate Cancer	0.026	1419	E2F3 CASP9 PDGFD EGFR IGF1R KRAS BCL2 PIK3R5 MAP2K2
29	Renal Cell Carcinoma	0.026	1004	PAK7 PAK2 KRAS PIK3R5 MAP2K2 RAP1A
30	Glycine Serine And Threonine Metabolism	0.026	268
31	Glycerophospholipid Metabolism	0.025	1283	GPAM DGKB DGKD DGKG DGKH DGKI
32	Steroid Hormone Biosynthesis	0.025	646
33	Steroid Biosynthesis	0.024	174	LIPA
34	Aldosterone Regulated Sodium Reabsorption	0.023	848	KRAS PIK3R5 NEDD4L PRKCA PRKCB
35	Viral Myocarditis	0.023	1174	CASP9 HLA-C SGCG SGCD ACTB LAMA2 FYN
36	Regulation Of Actin Cytoskeleton	0.023	4013	ITGA11 KRAS MAP2K2 PDGFD EGFR ACTN1 ITGB1 VAV3 ITGA1 ITGA2 VAV2 VAV1 ITGA9 PAK7 PAK2 PIK3R5 ACTB
37	Type Ii Diabetes Mellitus	0.023	1292	PIK3R5 MAPK10 CACNA1C CACNA1D
38	Proteasome	0.023	252
39	Linoleic Acid Metabolism	0.022	366
40	Type I Diabetes Mellitus	0.022	814	HLA-C
41	Abc Transporters	0.021	2217
42	Adipocytokine Signaling Pathway	0.021	948	PRKAG2 PRKCQ MAPK10
43	Drug Metabolism Other Enzymes	0.020	810
44	N Glycan Biosynthesis	0.020	699
45	Glycosphingolipid Biosynthesis Globo Series	0.020	249
46	Aminoacyl Trna Biosynthesis	0.019	530
47	Valine Leucine And Isoleucine Degradation	0.019	639	ALDH7A1 HMGCS2 ALDH1B1 ALDH2
48	Oocyte Meiosis	0.018	1857	ADCY1 ADCY2 ADCY8 IGF1R RPS6KA2
49	Glycosaminoglycan Biosynthesis Heparan Sulfate	0.018	671
50	Progesterone Mediated Oocyte Maturation	0.017	1407	ADCY1 ADCY2 ADCY8 IGF1R KRAS PIK3R5 MAPK10 RPS6KA2
