# Supplementary material for: Pathways-Driven Sparse Regression Identifies Pathways and Genes Associated with High-Density Lipoprotein Cholesterol in Two Asian Cohorts
Source: PLoS Genet. 2013 Nov 21;9(11):e1003939. doi: 10.1371/journal.pgen.1003939 (PMC3836716; doi:10.1371/journal.pgen.1003939)
Supplement: Table S4 — SiMES extended gene ranks. (TXT) [file pgen.1003939.s005.txt]

TABLE S5: SIMES EXTENDED GENE RANKINGS

rank	gene			pi^gene
1.      PPA2            0.31
2.      PDSS2           0.26
3.      GABARAPL1       0.18
4.      ATP6V0A4        0.15
5.      ITGB1           0.13
6.      CACNA1C         0.11
7.      PRKCB           0.11
8.      FYN             0.11
9.      BCL2            0.10
10.     PAK7            0.10
11.     DGKB            0.10
12.     LAMA2           0.10
13.     NDUFA4          0.10
14.     DGKH            0.10
15.     ADCY2           0.09
16.     LIPC            0.09
17.     SLC8A1          0.09
18.     EGFR            0.09
19.     PRKAG2          0.09
20.     CACNA1D         0.09
21.     ITGA11          0.09
22.     IGF1R           0.09
23.     SDHC            0.09
24.     CACNA2D3        0.08
25.     RYR2            0.08
26.     ITGA1           0.08
27.     ALDH7A1         0.08
28.     MGST3           0.08
29.     ALDH2           0.08
30.     SDHB            0.08
31.     PRKCA           0.08
32.     CACNA2D1        0.08
33.     MAP3K7          0.08
34.     CACNA1S         0.08
35.     PAK2            0.08
36.     SGCD            0.08
37.     COX6B2          0.07
38.     DGKG            0.07
39.     VAV1            0.07
40.     HMGCS2          0.07
41.     MGST1           0.07
42.     MAP2K2          0.07
43.     ADCY8           0.07
44.     HLA-C           0.07
45.     CACNB2          0.07
46.     DHDDS           0.07
47.     ATP12A          0.07
48.     CTNNA2          0.07
49.     NDUFA10         0.07
50.     ALDH1B1         0.07
51.     ITGA9           0.07
52.     ATP5J           0.07
53.     CASP9           0.07
54.     CBLB            0.07
55.     DGKI            0.07
56.     IL10            0.07
57.     MAPK10          0.07
58.     VAV2            0.06
59.     SETMAR          0.06
60.     PDGFD           0.06
61.     CTNNA3          0.06
62.     SGCG            0.06
63.     ACTN1           0.06
64.     UQCRQ           0.06
65.     PIK3R5          0.06
66.     SCD5            0.06
67.     RPL30           0.06
68.     CACNA2D4        0.06
69.     ADCY1           0.06
70.     DGKD            0.06
71.     ADRB1           0.06
72.     RAP1A           0.06
73.     ITGA2           0.06
74.     NDUFA9          0.06
75.     KRAS            0.06
76.     PMVK            0.05
77.     NDUFS4          0.05
78.     NFATC2          0.05
79.     NCK2            0.05
80.     PLCG2           0.05
81.     ATG7            0.05
82.     LDHAL6A         0.05
83.     CACNG3          0.05
84.     PRKCQ           0.05
85.     CCND3           0.05
86.     PLCB1           0.05
87.     VAV3            0.05
88.     IL1R1           0.05
89.     FCER1G          0.05
90.     IRAK3           0.05
91.     LIPA            0.05
92.     NEDD4L          0.05
93.     IL4             0.05
94.     SUMF1           0.05
95.     ACTB            0.05
96.     FUT5            0.05
97.     E2F3            0.05
98.     GPAM            0.05
99.     RPS6KA2         0.05
100.    RPL3L           0.05
